# Supplementary material for: Genome-wide mapping of TnrA-binding sites provides new insights into the TnrA regulon in Bacillus subtilis
Source: Microbiologyopen. 2015 Mar 8;4(3):423–35. doi: 10.1002/mbo3.249 (PMC4475385; doi:10.1002/mbo3.249)
Supplement: Table S1 — Mapping of TnrASPA DNA-binding sites by ChIP-on-chip. [file mbo30004-0423-sd2.xls]

## Sheet: Legend
"Genome-wide mapping of TnrA-binding sites provides new insights into the TnrA regulon in Bacillus subtilis." Mirouze et al.
Table S1: Mapping of TnrASPA DNA binding sites by ChIP-on-chip
ChIP-on-chip experiments were performed and data were analysed as previously described (Nicolas et al., 2012) using the method described by Reppas et al.(2006). TnrA was purified in two biological replicates for each condition of growth. This table lists all significantly enriched DNA regions by ChIP-on-chip experiment performed with a TnrASPA expressing Bacillus subtilis strain in LB and minimal…
Column legend	Description
PeakPosition	Position of the peak on the B. subtilis chromosome according to GenBank AL009126.3. The log2 enrichment ratio is corrected for dye bias using loess regression on the MA plot. After correction the signal is smoothed by two rounds of sliding window averaging. The sliding window contains 29 probes (the middle probe and 14 probes on each side) which corresponds approximately to 320 bp. Maxima (resp. …
Height	Height of the peak (log2 enrichment ratio) compared to the local background. This is the difference of log2 ratio between the value of the smoothed signal at the peak and the lowest of the adjacent minima.
ChipScore	The ChipScore score is based on the distribution of heights and estimates for one peak its relative distance from the upper quartile range. It is equal to the height of the peak (height) minus the median value of the local height of peaks for the whole chromosome (m) divided by the upper quartile of the distribution of heights (uQ) minus the median value of the height of peaks for the whole chrom…
Intergenic	Indicates if the peak position corresponds to an intergenic (TRUE) or intragenic (FALSE) position.
NearbyGene	Gene name in Genbank file AL009126.3 of loci having their start codon less than 500 bp away of the peak. If there is more than one gene within 500 bp from either sides of the peak, all the genes are indicated separated by comma.
DistanceFromStart	Distances between the peak and the start of locus listed in NearbyGene column. The distance is negative when the peak is upstream of the start codon and positive when the peak is downstream of the start codon. If there is more than one gene within 500 bp from either sides of the peak, all the distances are indicated separated by comma.
Locus_tag	Accession number according to the GenoList database (http://genodb.pasteur.fr/cgi-bin/WebObjects/GenoList/SubtiList). 'new' specified newly identified transcribed regions according to Nicolas et al. (2012).
Replicate	Identity of the ChIP-on-chip experiment. 'repl1' and 'repl2' are for the 2 biological replicates.
Function	The function of each gene is indicated according to the GenoList database.
Sequence of TnrA box	The sequence of each of the known or putative 17-bp long TnrA boxes is indicated (RegTransBase). The position of the first nucleotide of each of the TnrA-boxes from the translation start site (+1) of the neighboring gene is indicated.
Regulon	The members of known regulons are indicated according to the SubtiWiki database (http://www.subtiwiki.uni-goettingen.de/) and the reannotation data (Nicolas et al., 2012).
Functional_categorie	The categorie of each gene is indicated according to the SubtiWiki database.
References:	Nicolas, P. et al. Science. 2012. 335:1103-1106.
	Reppas, N.B. et al. Mol Cell. 2006. 24:747-757.
	Rochat, T. et al. Nucleic Acids Res. 2012. 40:9571-9583.

## Sheet: Peaks
	Column NearbyGene:
		in red, gene whose expression is known to be repressed by TnrA (SubtiWiki database)
		in green, gene whose expression is known to be activated by TnrA (SubtiWiki database)
	Column Function:
		in red, gene whose TnrA-dependent repression was validated with transcriptional fusion in this work
		in green, gene whose TnrA-dependent activation was validated with transcriptional fusion in this work
		in purple, gene whose TnrA-dependent trancriptional regulation was not validated with transcriptional fusions in this work
PeakPosition	Height	ChipScore	Intergenic	NearbyGene	Locus_tag	DistanceFromStart	Replicate	Function	In silico predicted TnrA boxes	Regulon	Functional_categorie
358222	1.578	11.0902	TRUE	nasD	BSU03300	-41	LB repl1	nasD: assimilatory nitrite reductase (subunit)	nasD -85 TGTTACATTTTATAACA	NsrR, ResD, TnrA, SigA, Sig-	utilization of nitrogen sources other than amino acids
358366	1.384	4.97573	FALSE	nasD	BSU03300	-185	LB repl2
358210	0.951	8.87252	TRUE	nasD	BSU03300	-29	MM repl1
358288	0.894	6.0991	TRUE	nasD	BSU03300	-107	MM repl2
362600	2.004	7.98544	FALSE	nasB;nasA	BSU03320;BSU03330	157;-337	LB repl2	nasB: nitrate reductase	nasB -82 TGTAAGTTTTTGTGACA	TnrA, Sig-	utilization of nitrogen sources other than amino acids
362984	0.969	6.09836	FALSE	nasA;nasB	BSU03330;BSU03320	47;-227	LB repl1	nasA: nitrate transporter	nasA -82 TGTCACAAAAACTTACA	TnrA, SigA	utilization of nitrogen sources other than amino acids
362742	0?722	6.27762	FALSE	nasB;nasA	BSU03320;BSU03330	15;-195	MM repl1
417864	2.029	14.7869	TRUE	yclG;dtpT	BSU03680;BSU03670	-129;-151	LB repl2	dtpT = yclF: peptide transporter	dtpT -212 TCTAAAATTTTATTAAA; dtpT -175 TGTAAGAAAATCTCACG	ScoC, SigA, SigEF	transporters, utilization of nitrogen sources other than amino acids
417996	2.739	11.5534	FALSE	yclG;dtpT	BSU03680;BSU03670	3;-283	LB repl1	yclG: unknown		SigK	proteins of unknown function
417864	1.756	13.8649	TRUE	yclG;dtpT	BSU03680;BSU03670	-129;-151	MM repl2				proteins of unknown function
417984	1.118	10.7649	TRUE	yclG;dtpT	BSU03680;BSU03670	-9;-271	MM repl1
432108	2.072	8.31553	TRUE	yclM;yclN	BSU03790;BSU03800	-121;-264	LB repl2	yclM: aspartokinase III		SigA	biosynthesis/ acquisition of amino acids
432152	1.703	12.1148	TRUE	yclM;yclN	BSU03790;BSU03800	-165;-220	LB repl1	yclN: petrobactin ABC transporter (permease)		Fur, SigA	transporter, acquisition of iron, iron metabolism
456738	3.057	13.0971	FALSE	ycsF	BSU04050	-285	LB repl2	ycsF: unknown	ycsF-145 TGGTAGGTTTTCTGACA; ycsF -52 CGGGACAATAAATGACA	KipR, TnrA, SigA	poorly characterized/ putative enzymes
456990	3.347	25.5902	TRUE	ycsF	BSU04050	-33	LB repl1
456870	2.56	21.1081	TRUE	ycsF	BSU04050	-153	MM repl2
456924	2.175	22.7422	TRUE	ycsF	BSU04050	-99	MM repl1
469366	1.905	7.50485	TRUE	ydaB	BSU04170	-60	LB repl2	ydaB: unknown	ydaB -55 AGGAAGAAAATCTAACA	SigA, SigB	proteins of unknown function
469420	2.306	17.0574	TRUE	ydaB	BSU04170	-6	LB repl1
469398	1.065	10.1643	TRUE	ydaB	BSU04170	-28	MM repl2
469432	1.356	10.2613	FALSE	ydaB	BSU04170	6	MM repl1
686682	2.173	8.80583	FALSE	gabP;ydzX;yeaB	BSU06310;BSU06319;BSU06320	-118;207;-280	LB repl2	gabP: gamma-amino butyric acid permease	gabP -103 TGGTATATTTTCTTACA	CodY, TnrA, SigA	transporters, utilization of amino acids
686802	2.029	14.7869	FALSE	ydzX;yeaB;gabP	BSU06319;BSU06320;BSU06310	87;-160;-238	LB repl1
686638	1.229	9.11712	FALSE	gabP;ydzX;yeaB	BSU06310;BSU06319;BSU06320	-74;251;-324	MM repl2
686670	1.312	12.9632	FALSE	gabP;ydzX;yeaB	BSU06310;BSU06319;BSU06320	-106;219;-292	MM repl1
700542	1.108	7.2377	FALSE	purB	BSU06440	310	LB repl2	purB: adenylsuccinate lyase		G-box, PurR, SigA	biosynthesis/ acquisition of nucleotides
700564	1.456	5.32524	FALSE	purB	BSU06440	332	LB repl1
700552	0.738	6.45892	FALSE	purB	BSU06440	320	MM repl1
823466	1.02	6.51639	FALSE	yfmF	BSU07490	237	LB repl2	yfmF: iron/citrate ABC transporter		Fur, SigA, SigA	transporters, acquisition of iron, iron metabolism
823654	1.341	4.76699	FALSE	yfmF	BSU07490	49	LB repl1
823214	0.773	6.85552	FALSE	yfmF	BSU07490	489	MM repl1
828032	1.526	10.6639	FALSE	pel	BSU07560	39	LB repl1	pel: pectate lyase C	pel -27 TGTGAGATTTTATTCCA	CcpA, ComA, TnrA, SigA, SigB	utilization of specific carbon sources
827988	0.859	5.78378	TRUE	pel	BSU07560	-5	MM repl2
838360	0.86	5.20492	FALSE	yflK;yflL	BSU07650;BSU07640	283;-350	LB repl1	yflK: unknown		SigA	proteins of unknown function
838394	0.909	4.71212	FALSE	yflK;yflL	BSU07650;BSU07640	317;-384	LB repl2	yflL: acylphosphatase		SigA	poorly characterized/ putative enzymes
912556	0.957	6	FALSE	yfiR	BSU08370	25	LB repl1	yfiR: transcriptional regulator (TetR family)		SigA	transcription factors and their control
912632	1.369	4.90291	FALSE	yfiR	BSU08370	-51	LB repl2
1211052	0.829	4.95082	FALSE	appD	BSU11360	-425	LB repl1	appD: oligopeptide ABC transporter (ATP-binding protein)	appD -119 TGTAATAATATACAACT	CodY, ScoC, SigA, SigK	utilization of nitrogen sources other than amino acids
1211382	4.885	4.99252	TRUE	appD	BSU11360	-95	LBrepl2
1219566	1.649	6.26214	TRUE	oppA;trpS	BSU11430;BSU11420	-283;-461	LB repl2	oppA: oligopeptide ABC transporter	oppA -231 TGGAAGAAAAACTAACG	ScoC, TnrA, SigA	utilization of nitrogen sources other than amino acids, genetic competence
1219610	1.223	8.18033	TRUE	oppA	BSU11430	-239	LB repl1
1219576	0.687	4.53423	TRUE	oppA;trpS	BSU11430;BSU11420	-273;-471	MM repl2
1219708	0.674	5.73371	TRUE	oppA	BSU11430	-141	MM repl1
1376096	1.845	7.21359	FALSE	ykkB;ykkC	BSU13080;BSU13090	319;-421	LB repl2	ykkC: efflux transporter		SigA	membrane proteins
1376206	1.671	11.8525	FALSE	ykkC;ykkB	BSU13090;BSU13080	-311;429	LB repl1	ykkB: putative N-acetyltransferase			proteins of unknown function
1376194	0.842	7.63739	FALSE	ykkC;ykkB	BSU13090;BSU13080	-323;417	MM repl2
1376228	1.161	8.5045	FALSE	ykkC;ykkB	BSU13090;BSU13080	-289;451	MM repl1
1392980	1.403	9.65574	FALSE	ykoH	BSU13260	337	LB repl1	ykoH: two-component sensor kinase			protein modification, transcription factors and their control, phosphoproteins
1393112	1.997	7.95146	FALSE	ykoH	BSU13260	469	LB repl2
1397964	3.053	23.1803	FALSE	ykzB;tnrA	BSU13320;BSU13310	26;-221	LB repl1	tnrA: transcription activator/ repressor	tnrA -124 TGTTAATTTTTCTTCCG, tnrA -81 TGTTAGAAAATATGACA	GlnR, TnrA, SigA, SigA	biosynthesis/ acquisition of amino acids
1397974	2.705	11.3883	FALSE	ykzB;tnrA	BSU13320;BSU13310	36;-231	LB repl2	ykzB: unknown	ykzB -130 TGTCATATTTTCTAACA, ykzB -87 CGGAAGAAAAATTAACA	TnrA, Sig-	proteins of unknown function
1397952	2.274	23.864	FALSE	ykzB;tnrA;ykoL	BSU13320;BSU13310;BSU13330	14;-209;-229	MM repl1
1397898	2.671	22.1081	TRUE	ykzB;tnrA;ykoL	BSU13320;BSU13310;BSU13330	-40;-155;-283	MM repl2
1554098	1.325	9.01639	FALSE	pycA	BSU14860	-87	LB repl1	pycA: pyruvate carboxylase		stringent response, SigA, SigI, SigA	carbon core metabolism
1554064	2.687	6.68	FALSE	pycA	BSU14860	-121	LBrepl2
1686934	1.373	9.40984	FALSE	codV	BSU16140	-253	LB repl2	codV: site-specific integrase/recombinase		CodY, SigA, SigEF	DNA condensation/ segregation
1686934	1.446	5.2767	FALSE	codV	BSU16140	-253	LB repl1
1686978	0.762	4.90991	FALSE	codV	BSU16140	-209	MM repl2
1687022	1.049	9.983	FALSE	codV	BSU16140	-165	MM repl1
1770104	0.943	4.9697	FALSE	spoVS;tdh	BSU16980;BSU16990	169;-357	LB repl2	spoVS: spore coat assembly, spore core dehydratation		SigEF, SigEF, SigA	sporulation
1770116	1.187	7.88525	FALSE	spoVS;tdh	BSU16980;BSU16990	181;-345	LB repl1	tdh: L-threonine dehydrogenase		SigA, SigEF	utilization of amino acids, sporulation proteins
1770104	0.799	5.24324	FALSE	spoVS;tdh	BSU16980;BSU16990	169;-357	MM repl2
1770126	0.78	6.93484	FALSE	spoVS;tdh	BSU16980;BSU16990	191;-335	MM repl1
1877784	1.505	5.56311	FALSE	glnR	BSU17450	-175	LB repl2	glnR: transcription repressor	glnR -82 TGTTAAGAATCCTTACA, glnR -59 TGACACATAATATAACA	GlnR, TnrA, SigA, SigA	glutamate metabolism, transcription factors and their control
1877916	1.82	13.0738	TRUE	glnR	BSU17450	-43	LB repl1
1877882	0.701	4.36036	TRUE	glnR	BSU17450	-77	MM repl2
1877992	0.91	8.40793	FALSE	glnR	BSU17450	33	MM repl1
2014624	1.735	12.377	FALSE	gltA;gltC	BSU18450;BSU18460	8;-155	LB repl2	gltA: glutamate synthase	gltA -51 TGTTAGATTTTATGACC	GltC, FsrA, TnrA, SigA	biosynthesis/ acquisition of amino acids, glutamate metabolism
2014624	2.026	8.09223	FALSE	gltA;gltC	BSU18450;BSU18460	8;-155	LB repl1	gltC: transcriptional regulator		SigA	biosynthesis/ acquisition of amino acids, glutamate metabolism, transcription factors and their control
2014624	1.194	11.6261	FALSE	gltA;gltC	BSU18450;BSU18460	8;-155	MM repl1
2014656	1.097	7.92793	TRUE	gltA;gltC	BSU18450;BSU18460	-24;-123	MM repl2
2066840	2.365	17.541	FALSE	yobI	BSU18970	2189	LB repl1	yobI: unknown		SigA, SigD	proteins of unknown function
2066928	2.604	10.8981	FALSE	yobI	BSU18970	2101	LB repl2
2130112	2.311	9.47573	TRUE	yoyD;yodE;yodF	BSU19579;BSU19570;BSU19580	-65;-119;-265	LB repl2	yoyD: putative exported protein	yoyD -61 TGTGATCTTTTCTTACA	CodY	proteins of unknown function
2130124	1.496	10.418	TRUE	yoyD;yodE;yodF	BSU19579;BSU19570;BSU19580	-53;-131;-253	LB repl1	yodF: putative Na+/metabolite permease		TnrA, SigA	putative amino acid transporter
2130068	1.118	8.11712	TRUE	yodE;yoyD;yodF	BSU19570;BSU19579;BSU19580	-75;-109;-309	MM repl2
2130146	1.42	14.187	TRUE	yoyD;yodE;yodF	BSU19579;BSU19570;BSU19580	-31;-153;-231	MM repl1
2140706	1.802	7.00485	FALSE	kamA	BSU19690	163	LB repl2	kamA: lysine 2,3-aminomutase		SigEF	sporulation proteins, poorly characterized/ putative enzymes
2140738	1.307	8.86885	FALSE	kamA	BSU19690	131	LB repl1
2286434	0.638	5.32578	TRUE	ypqP	BSU21670	-14	MM repl1	ypqP:putative capsular polysaccharide biosynthesis enzyme fragment		SigK	capsule biosynthesis and degradation, membrane proteins, sporulation proteins
2286532	0.915	6.28829	FALSE	ypqP	BSU21670	84	MM repl2
2801890	2.579	19.2951	FALSE	yrrI;glnQ	BSU27420;BSU27430	312;-468	LB repl1	glnQ: glutamine ABC transporter (ATP-binding protein)	glnQ -28 GGTCAAATTTTCTGATA	TnrA, SigEF	biosynthesis/ acquisition of amino acids, glutamate metabolism, sporulation proteins
2801912	1.825	7.1165	FALSE	yrrI;glnQ	BSU27420;BSU27430	290;-446	LB repl2
2841546	1.368	9.36885	TRUE	yrbD;yrzT;yrzH	BSU27810;BSU27809;BSU27800	-65;239;377	LB repl1	yrbD: sodium/proton-dependent alanine transporter	yrbD -96 GGTCATATAATGTGACA	Sig-, SigEF	transporters, acquisition of amino acids,sporulation proteins
2841490	0.652	5.48442	TRUE	yrbD;yrzT;yrzH	BSU27810;BSU27809;BSU27800	-121;183;321	MM repl1
2897668	3.11	23.6475	TRUE	ysnD	BSU28320	-120	LB repl1	ysnD: spore coat protein	ysnD -141 TGGAAGATTTTATAACA, ysnD -97 TGACAGATCATCTTGCA	SigE, SigK, GerE	sporulation proteins
2897712	2.102	8.46117	TRUE	ysnD	BSU28320	-76	LB repl2
2897646	2.351	24.7365	TRUE	ysnD	BSU28320	-142	MM repl1
2897656	2.215	18	TRUE	ysnD	BSU28320	-132	MM repl2
3007788	1.87	13.4836	FALSE	tcyJ	BSU29380	447	LB repl1	tcyJ: cystine ABC transporter		CymR, AscR, SigA	transporters, biosynthesis/ acquisition of amino acids
3007656	1.13	10.9008	FALSE	tcyJ	BSU29380	579	MM repl1
3007678	1.094	7.9009	FALSE	tcyJ	BSU29380	557	MM repl2
3028282	1.99	14.4672	TRUE	braB;iscS	BSU29600;BSU29590	-15;-180	LB repl1	braB: branched-chain amino acid transporter		SigA, SigA	transporters/ other, biosynthesis/ acquisition of amino acids
3028282	2.032	8.12136	TRUE	braB;iscS	BSU29600;BSU29590	-15;-180	LB repl2	iscS: cysteine desulfurase		NadR	biosynthesis of cofactors
3028260	1.419	14.1756	TRUE	braB;iscS	BSU29600;BSU29590	-37;-158	MM repl1
3028304	1.156	8.45946	FALSE	braB;iscS	BSU29600;BSU29590	7;-202	MM repl2
3223322	1.585	5.95146	FALSE	yugK	BSU31360	45	LB repl2	yugK: unknown		SigA, SigA	proteins of unknown function
3223366	1.301	8.81967	FALSE	yugK	BSU31360	1	LB repl1
3299938	1.86	13.4016	TRUE	yuiA;yuiB	BSU32090;BSU32080	-77;-274	LB repl1	yuiA: unknown	yuiA -78 TGTCACATGATCTGACT	CodY, SigA	proteins of unknown function
3299938	1.342	4.77184	TRUE	yuiA;yuiB	BSU32090;BSU32080	-77;-274	LB repl2
3299872	0.959	6.68468	TRUE	yuiA;yuiB	BSU32090;BSU32080	-11;-208	MM repl2
3299982	0.898	8.27195	TRUE	yuiA;yuiB	BSU32090;BSU32080	-121;-318	MM repl1
3316184	1.518	10.5984	TRUE	hom	BSU32260	-55	LB repl1	hom: homoserine dehydrogenase (NADPH)		CodY, SigA, SigEF	biosynthesis/ acquisition of amino acids
3316240	0.82	7.3881	TRUE	hom	BSU32260	-111	MM repl1
3316316	1.017	7.20721	TRUE	hom	BSU32260	-187	MM repl2
3328482	2.199	16.1803	FALSE	pucH;pucR	BSU32410;BSU32420	105;-280	LB repl1	pucR: transcriptional regulator of puc genes	pucR -140 TGTCAGTTTATGTAACA	PucR, SigA	utilization of nucleotides, transcription factors and their control
3328538	1.516	9.31061	FALSE	pucH;pucR	BSU32410;BSU32420	49;-224	LB repl2	pucH: allantoinase		PucR	utilization of nucleotides, sporulation proteins
3328526	1.255	9.35135	FALSE	pucH;pucR	BSU32410;BSU32420	61;-236	MM repl2
3328538	1.164	11.2861	FALSE	pucH;pucR	BSU32410;BSU32420	49;-224	MM repl1
3330276	3.3	25.2049	FALSE	pucJ	BSU32430	-226	LB repl1	pucJ: uric acid permease	pucJ -34 TGTTACTAAAGTTCACA	PucR, TnrA	transporters/ other, utilization of nucleotides
3330320	2.655	11.1456	FALSE	pucJ	BSU32430	-182	LB repl2
3330286	2.161	22.5836	FALSE	pucJ	BSU32430	-216	MM repl1
3330308	3.27	27.5045	FALSE	pucJ	BSU32430	-194	MM repl2
3437350	1.15	7.58197	FALSE	yvgT	BSU33460	107	LB repl1	yvgT: putative integral inner membrane protein	yvgT -39 CGTCAGAAAATTTAACA	SigA	membrane proteins
3437404	0.871	4.54	FALSE	yvgT	BSU33460	53	LB repl 2
3700656	1.404	9.66393	TRUE	pgsB=capB	BSU35900	-29	LB repl1	pgsB: poly-gamma-glutamate synthetase	pgsB -98 GGGAAGATTATGTTACA	DegU	capsule biosynthesis and degradation
3700700	1.532	5.69417	TRUE	pgsB	BSU35900	-73	LB repl2		No expression in lineage 168
3700668	0.74	6.48159	TRUE	pgsB	BSU35900	-41	MM repl1
3756548	3.071	23.3279	TRUE	ywoB;amtB	BSU36500;BSU36510	-40;-242	LB repl1	amtB=nrgA: ammonium transporter	amtB -102 TGTCAGGAAATCTTACA	TnrA, SigA	transporters, biosynthesis/ acquisition of amino acids, glutamate metabolism
3756756	2.791	11.8058	TRUE	amtB;ywoB	BSU36510;BSU36500	-34;-248	LB repl2
3769814	0.798	4.69672	TRUE	ywzF;ywzE;csbD	BSU36669;BSU36668;BSU36670	-6;-361;478	LB repl1	ywzF: unknown	ywzFE-ureABC operon	SigA, SigB	proteins of unknown function
3770056	1.32	4.66505	TRUE	csbD;ywzF	BSU36670;BSU36669	236;-248	LB repl2	csbD: unknown	ureA -938 TGTGAATAAATATAACA; ureA -833 TGTAAACTTTTATAACA	SigB	proteins of unknown function
								ywzE: unknown		SigB	proteins of unknown function
								ureA: urease		CodY, GlnR, PucR, SigH, TnrA	utilization of nitrogen sources other than amino acids
3896204	1.842	13.2541	TRUE	ywdI;ywdH;ywdJ	BSU37950;BSU37960;BSU37940	-43;-86;-419	LB repl1	ywdI: unknown	ywdI -53 TGTCAGAAAAAATAACA	TnrA, SigA	proteins of unknown function
3896292	2.693	11.3301	FALSE	ywdH;ywdI	BSU37960;BSU37950	2;-131	LB repl2	ywdJ: unknown		TnrA, SigA	membrane proteins
4159576	1.197	7.96721	TRUE	yycC;yyzB;yycB	BSU40470;BSU40460;BSU40480	-1;-120;-214	LB repl1	yycC: unknown	yycC -66 TGTGACATCTTCTTACA	TnrA, SigA	proteins of unknown function
4159588	0.596	4.84986	FALSE	yycC;yyzB;yycB	BSU40470;BSU40460;BSU40480	11;-132;-202	MM repl1
				pucI	BSU36470		no peak	pucI: allantoin permease	pucI -78 AGTTTATATTAAGTGACA; -56 TGTCAAAAACATAACG	PucR	purine utilization
				pucA	BSU32510		no peak	pucA: xanthine dehydrogenase	pucA -101 AGTCATTTTTTCTTCCA; -125 TGTTTCATTTTCTGACA	PucR, SigA	utilization of nucleotides
				yumC	BSU32110		no peak	yumC: ferredoxin-NAD(P)+ oxidoreductase	yumC -43 TGGTATAATTAATAACA	SigA	electron transport/ other, essential genes
				ycdE	BSU02820		no peak	rapJ=ycdE: response regulator aspartate phosphatase	rapJ -48 TATGATAAAATATAACA	SigA	protein modification, phosphorelay, transcription factors and their control
