# Supplementary material for: Genome-wide mapping of TnrA-binding sites provides new insights into the TnrA regulon in Bacillus subtilis
Source: Microbiologyopen. 2015 Mar 8;4(3):423–35. doi: 10.1002/mbo3.249 (PMC4475385; doi:10.1002/mbo3.249)
Supplement: Table S2 — Classification of TnrA-dependent transcription units in primary, secondary, and tertiary regulons. [file mbo30004-0423-sd3.xls]

## Sheet: Legend
"Genome-wide mapping of TnrA-binding sites provides new insights into the TnrA regulon in Bacillus subtilis." Mirouze et al.
Table S2. Classification of TnrA-dependent transcription units in primary, secondary and tertiary regulons.
Transcription units were classified in primary or secondary TnrA regulons depending on in vivo, in silico and in vitro analysis in this work and in previous publications.
Column legend	Description
Primary, secondary or tertiary regulon	The genes indicated in red were studied in this work.
In vivo TnrA-dependent regulation	Genes whose expression was shown to be up- or downregulated in a tnrA mutant by transcriptomic approach or with transcriptional fusions.
In vivo TnrA-binding sites	TnrA-binding sites identified in our ChIP-on-chip experiments. Positions correspond to the top of each proximal peak and are indicated relative to the translational start site (+1)
In silico TnrA-box predictions	TnrA-box sequences and location according to the predictions in the RegTransBase database . The asterisks indicate degenerated TnrA box proposed in this work.
In vitro TnrA-binding sites	Binding of the purified TnrA protein to DNA probes was tested by gel retardation assay and by Dnase I footprinting in previous publications.
Experimental TnrA box	Location of some TnrA binding sites were determined experimentally in previous in vitro experiments.

## Sheet: activation
	In vivo TnrA-dependent regulation	In vivo TnrA-binding sites (this work)	In vitro TnrA-binding sites	In silico TnrA box predictions*	Experimental TnrA box	References
Primary regulon
glnQHMP	glnQHMP downregulation in tnrA mutant	-468	Gel mobility shift	glnQ -28 GGTCAAATTTTCTGATA	glnQ -479 GGGTATATTTTCTGAGA	Yoshida et al., 2003, Mol Microbiol, 49:157-165
nasA	nasA downregulation in tnrA mutant	-195	Gel mobility shift	nasA -98 TGTCACAAAAACTTACA	nasA -82 TGTCACAAAAACTTACA	Yoshida et al., 2003, Mol Microbiol, 49:157-165
nasBCDEF	nasBCDEF downregulation in tnrA mutant	-227	Gel mobility shift	nasB -98 TGTAAGTTTTTGTGACA	nasB -82 TGTAAGTTTTTGTGACA	Yoshida et al., 2003, Mol Microbiol, 49:157-165
nasDEF	nasDEF downregulation in tnrA mutant	-107	Gel mobility shift	nasD -85 TGTTACATTTTATAACA	nasD -85 TGTTACATTTTATAACA	Yoshida et al., 2003, Mol Microbiol, 49:157-165
nrgAB	nrgAB downregulation in tnrA mutant	-34	Gel mobility shift	nrgA -102 TGTCAGGAAATCTTACA	nrgA -102 TGTCAGGAAATCTTACA	Yoshida et al., 2003, Mol Microbiol, 49:157-165; Wray et al., 2000, J Mol Biol, 300:29-40
oppABCDF	oppdownregulation in tnrA mutant	-239	Gel mobility shift	oppA -231 TGGAAGAAAAACTAACG	oppA -231 TGGAAGAAAAACTAACG	Yoshida et al., 2003, Mol Microbiol, 49:157-165
pucJKLM	pucJKLM downregulation in tnrA mutant	-182	Gel mobility shift	pucJ -140 TGTTACATTTTCTTACA	pucJ -140 TGTTACATTTTCTTACA	Yoshida et al., 2003, Mol Microbiol, 49:157-165
tnrA	tnrA downregulation in tnrA mutant	-155		tnrA -124 TGTTAATTTTTCTTCCG, -81 TGTTAGAAAATATGACA	tnrA -124 TGTTAATTTTTCTTCCG	Robichon et al, 2000, J Bact, 182:1226-1232
ykzB-ykoL	ykzB-yhoL downregulation in tnrA mutant	-40		ykzB -130 TGTCATATTTTCTAACA, -87 CGGAAGAAAAATTAACA		Robichon et al, 2000, J Bact, 182:1226-1232
ureABC	ureABC downregulation in tnrA mutant	-948	No	ureA -938 TGTGAATAAATATAACA, -833 TGTAAACTTTTATAACA		Yoshida et al., 2003, Mol Microbiol, 49:157-165
ycsFGI-kipIAR-lipC	ycs downregulation in tnrA mutant	-153; -33		ycsF -145 TGGTAGGTTTTCTGACA, -52 CGGGACAATAAATGACA		Wang et al, 1997, Genes Dev, 11:2569-2579
gabP	gabP downregulation in tnrA mutant	-106		gabP -103 TGGTATATTTTCTTACA		Ferson et al., 1996, Mol Microbiol, 22:693-701
yrbD	yrbD downregulation in tnrA mutant	-121	No	yrbD -96 GGTCATATAATGTGACA		this work; Yoshida et al., 2003, Mol Microbiol, 49:157-165
appDFABC	appD downregulation in tnrA mutant	-95		appD -119 TGTAATAATATACAACT		this work
dtpT	dtpT downregulation in tnrA mutant	-271; -151		dtpT - 212 TCTAAAATTTTATTAAA, -175 TGTAAGAAAATCTCACG		this work
pucR	pucRdownregulation in tnrA mutant	-224		pucR -140 TGTCAGTTTATGTAACA		this work
ysnD	ysnDdownregulation in tnrA mutant	-142; -76		ysnD -141 TGGAAGATTTTATAACA, -97 TGACAGATCATCTTGCA		this work: Tojo et al, 2004, J Bact, 186:7971-7979
yfiR	yfiR downregulation in tnrA mutant	-51		yfiR -31 GGTAAGAAAATTGCAGA*		this work
ywrD	ywrD downregulation in tnrA mutant		Gel mobility shift	ywrD -83 CGTCAGTTTTTCTGCCG	ywrD -83 CGTCACTTTTTCTGCCG	Yoshida et al., 2003, Mol Microbiol, 49:157-165
Tertiary regulon
pucABCDE	pucA downregulation in tnrA mutant			pucA -125 TGTTTCATTTTCTGACA, -101 AGTCATTTTTTCTTCCA		this work
citB	citB downregulation in tnrA mutant					Blencke et al, 2006, Arch Microbiol, 185:136-146
guaD	guaD downregulation in tnrA mutant					Nygaard et al, 2000, Microbiology, 12:3061-3069

## Sheet: repression
	In vivo TnrA-dependent regulation	In vivo TnrA-binding sites (this work)	In vitro TnrA-binding sites	In silico TnrA box predictions*	Experimental TnrA box	References
Primary regulon
glnRA	glnRA upregulation in tnrA mutant	-77; -43	DNase I footprinting	glnR -82 TGTTAAGAATCCTTACA, -59 TGACACATAATATAACA	glnR -82 TGTTAAGAATCCTTACA, -59 TGACACATAATATAACA	Brown and Sonenshein,1996, . Bact, 178:2450-2454; Zalieckas et al., 2006, J Bact, 188:2578-2585
gltAB	gltAB upregulation in tnrA mutant	-24	Gel mobility shift	gltA -51 TGTTAGATTTTATGACC	gltA -51 TGTTAGATTTTATGACC	Yoshida et al., 2003, Mol Microbiol, 49:157-165
ilvBHC-leuABCD	ilv upregulation in tnrA mutant	-740; -674	Gel mobility shift and DNase I footprinting	ilvB -736 TGCAAGATGATCTGTCA, -692 TGTTATAAAATCTTCCA	ilvB - 692 TGTTATAAAATCTTCCA	this work, Tojo et al, 2004, J Bact, 186:7971-7979
pel	pel upregulation in tnrA mutant	-5	Gel mobility shift	pel -27 TGTGAGATTTTATTCCA	pel -27 TGTGAGATTTTATTCCA	Yoshida et al., 2003, Mol Microbiol, 49:157-165
yoyD-yodF	yodF upregulation in tnrA mutant	-65	Gel mobility shift	yoyD -61 TGTGATCTTTTCTTACA	yodF -261 TGTGATCTTTTCTTACA	Yoshida et al., 2003, Mol Microbiol, 49:157-165
ywdIJK	ywdIJK upregulation in tnrA mutant	-131	Gel mobility shift	ywdI -92 TGTCAGAAAAAATAACA	ywdI -92 TGTCAGAAAAAATAACA	Yoshida et al., 2003, Mol Microbiol, 49:157-165
yycCB	yycCB upregulation in tnrA mutant	-1	Gel mobility shift	yycC -66 TGTGACATCTTCTTACA	yycC -66 TGTGACATCTTCTTACA	Yoshida et al., 2003, Mol Microbiol, 49:157-165
hom	hom upregulation in tnrA mutant	-55; -187		hom -203 GAGGAGAAAATCTGACT*		this work
pycA	pycA upregulation in tnrA mutant	-87		pycA -87 TGTTTATCTGTAAAAAA*		this work
yuiA	yuiA upregulation in tnrA mutant	-77		yuiA -78 TGTCACATGATCTGACT		this work
yvgT	yvgT upregulation in tnrA mutant	+53		yvgT -39 CGTCAGAAAATTTAACA		this work
yttA	yttA upregulation in tnrA mutant		Gel mobility shift	yttA -63 CGTGAAAAAATCTAACA, +19 TCTTAGGTTTTCTGGCA	yttA -69 CGTGAAAAAATCTAACA	Yoshida et al., 2003, Mol Microbiol, 49:157-165
ywlFG	ywlFG upregulation in tnrA mutant		Gel mobility shift	ywlF -154 TGTCAGAAAATCTGCAA	ywlF -154 TGTCAGAAAATCTGCAA	Yoshida et al., 2003, Mol Microbiol, 49:157-165
alsT	alsT upregulation in tnrA mutant		Gel mobility shift	alsT -240 GGGAAGAAATGATTACA, -61 TGTTAAAAAATCTAACA	alsT -61 TGTTAAAAAATCTAACA	Yoshida et al., 2003, Mol Microbiol, 49:157-165
degU	degU upregulation in tnrA mutant		Mutational analysis of the TnrA recognition sequence	degU -159 TGGAAGGAACGATGACA	degU -159 TGGAAGGAACGATGACA	Yasumura et al, 2008, J Bact, 190:5162-5171
Tertiary regulon
pucI	pucI upregulation in tnrA mutant			pucI -78 AGTTTATATTAAGTGACA, -56 TGTCAAAAACATAACG		this work
yumC	yumC upregulation in tnrA mutant			yumC -43 TGGTATAATTAATAACA		this work

## Sheet: Secondary regulon
	In vivo TnrA-dependent regulation	In vivo TnrA-binding sites (this work)	In vitro TnrA-binding sites	In silico TnrA box predictions*	Experimental TnrA box	References
Secondary regulon
ydaB	unknown	-6		ydaB -55 AGGAAGAAAATCTAACA		this work
pgsB	unknown	-29		pgsB -98 GGGAAGATTATGTTACA		Not expressed in the strain 168 lineage (Do et al., 2011, Appl Environ Microbiol, 77:8249-8258)
braB; iscS	unknown	-15; -158		braB -55 AGGAAGAAAATCTAACA*		this work
codV	unknown	-253				this work
tdh	unknown	-335				this work
yclM; yclN	unknown	-121; -220				this work
ykkC	unknown	-289		ykkC -243 TGAAAGAAAATCTTACA*		this work
yflL	unknown	-350		yflL -345 CGTCAGATTTTCTCCAA*		this work
ypqP	unknown	-14		ypqP +20 TATCTGAAAAGCTGTTT*		this work
yugK	unknown	+1		yugK -45 CAATGGAAAATCTGTTT*		this work
kamA	unknown	+163		kamA +168 CGTCAGAATTTCTACCA*		this work
purB	unknown	+ 310				this work
tcyJ	unknown	+447				this work
yfmF	unknown	+49, +489				this work
ykoH	unknown	+337		ykoH +330 TGTGAGGAAACCTGACG*		this work
yobI	unknown	+2189				this work
